# Supplementary material for: Scepticaemia: The impact on the health system and patients of delaying new treatments with uncertain evidence; a case study of the sepsis bundle
Source: F1000Res. 2018 Jul 5;7:500. Originally published 2018 Apr 26. [Version 2] doi: 10.12688/f1000research.14619.2 (PMC5989143; doi:10.12688/f1000research.14619.2)
Supplement: Sepsis Distributions Table — Data on distributions used in the analysis. [file f1000research-7-16901-s0000.tgz]

Archive with 1 entries (1 files):
- a59bad28-0788-4e88-9fbc-099c3c87a0ac_Revised_dataset_1.csv
