# Supplementary material for: Scepticaemia: The impact on the health system and patients of delaying new treatments with uncertain evidence; a case study of the sepsis bundle
Source: F1000Res. 2018 Jul 5;7:500. Originally published 2018 Apr 26. [Version 2] doi: 10.12688/f1000research.14619.2 (PMC5989143; doi:10.12688/f1000research.14619.2)
Supplement: Sepsis Distributions Table — Data on distributions used in the analysis. [file f1000research-7-16901-s0000.tgz › a59bad28-0788-4e88-9fbc-099c3c87a0ac_Revised_dataset_1.csv]

Table of distributions used in sepsis model
Type	Name	Description	Mean	Standard Deviation
Normal	d_c_marik	Cost of Marik bundle	528	26.4
Normal	d_c_RRT_annual	Annual cost of renal replacement therapy	76936	15387.2
Normal	d_c_AKI	Additional hospital cost of kidney care	11016	279.59
Type	Name	Description	Alpha	Lambda
Gamma	d_c_standard	Cost of a standard sepsis episode in hospital	4.639735749	0.000143109
Type	Name	Description	Alpha	Beta
Beta	d_p_marik_mortality	Probability of death under Marik bundle	2.0909111	43.90913356
Beta	d_p_standard_mortality	Probability of death under standard care	11.49999991	11.49999991
Beta	d_p_ARF_marik	Probability of ARF under Marik bundle	0.712640801	10.45206508
Beta	d_p_ARF_standard	Probability of ARF under standard care	10.76399998	35.23599995
Beta	d_p_death_ARF	Mortality rate from ARF	83.04000003	89.96000004
Beta	d_p_ARF_RRT	Probability of chronic RRT from ARF	93.15109788	581.8568578
Beta	d_u_recover_1yr	Utility of recovery from ICU after 1 year	1.223639082	0.613656837
Beta	d_u_recover_2point5year	Utility of recovery from ICU after 2.5 years	1.159778093	0.494684237
Beta	d_u_recover_5year	Utility of recovery from ICU after 5 years	0.956980497	0.45658006
Beta	d_u_RRT	Utility of 1 year of RRT after AKI	0.301241782	0.451862673
